# Supplementary material for: An apical protein, Pcr2, is required for persistent movement by the human parasite Toxoplasma gondii
Source: PLoS Pathog. 2022 Aug 22;18(8):e1010776. doi: 10.1371/journal.ppat.1010776 (PMC9436145; doi:10.1371/journal.ppat.1010776)
Supplement: S2 Table — (XLSX) [file ppat.1010776.s013.xlsx]

## Sheet: Sheet1
Plasmid name	Primer name	Sequence (5' to 3')
ptubA1-mEmeraldFP-Pcr1	S1	GCATGGATCCGCGACGTCTCCGGGCGGGGAGA
	AS1	GCGCCTTAAGTCACTGTCTCTTGTCGACTTCC
ptubA1-mEmeraldFP-Pcr2	S2	GCGCAGATCTTGGTCTCTGCTTGGGTTCTCCG
	AS2	GCGCCTTAAGCTATTGCTTCGGTTTTGGTCCA
ptubA1-mEmeraldFP-Pcr3	S3	GCGCAGATCTCCTGTGAAGAAACAGGCGAA
	AS3	GCGCCTTAAGTCAGCTGACTAATCGGCTCA
ptubA1-mEmeraldFP-Pcr2_V2	S4	TACAAGTCCGGACTCAGATCTTGGTCTCTGCTTGGGTTCTCC
	AS4	GGCAGCTTCTGTTTACTTAACTATTGCTTCGGTTTTGGTCCAC
pTKO2_II-mEmeraldFP-Pcr2	S5	GATCCCACCGCGGTGGCGGCCGCCCTCACTTCGGTTGCTGTCAG
	AS5	GAATTCGTAGATATCCTCGACTTGTGCCGAGAAGTCGCG
	S6	CATTATACGAAGTTATAAGCTACGTCAAGCGTTCGTACCAC
	AS6	CGGGGCCCGTTAACGCTAGCTGGCTATGTCTGGTCGTTAGC
	S7	GATCTGTTTAAACGCGATATTACCAGTGAAATGGTGAGCAAGGGCGAG
	AS7	GTCGTAGTCAGGCCTCGGACCTATTGCTTCGGTTTTGGTCCAC
pPcr2-mNeongreenFP-LIC-DHFR	S8	TACTTCCAATCCAATTTAATGCGACCGTAGAAGGCCTC
	AS8	CTCGCCCTTGCTCACCATTTGCTTCGGTTTTGGTCCAC
	S9	GTGGACCAAAACCGAAGCAAATGGTGAGCAAGGGCGAG
	AS9	CAGCTTCTGTGGGCTGGGCGCGATAACTTCGTATAATGTATGCTATACGAAGTTATCTACTTGTACAGCTCGTCCATGC
